# Supplementary material for: The ability of Reciproc instruments to reach full working length without glide path preparation: a clinical retrospective study
Source: PeerJ. 2017 Jul 19;5:e3583. doi: 10.7717/peerj.3583 (PMC5550015; doi:10.7717/peerj.3583)
Supplement: Supplemental Information 1 [file peerj-05-3583-s001.xlsx]

## Sheet: Reciproc Gleitpfad OK Molaren f
No	Tooth	Toothtype	type of treatment	were mb1 and mb2 convergent?	Was mb2 constricted	Was working length in mb2/3 achieved without glide path?	Was mb1 constricted	Was working length in mb1 achieved without glide path?	Was db constricted	Was working length in db achieved without glide path?	was p constricted	Was working length in p achieved without glide path?
7	16	First maxillary molar	orthograde Retreatment	#NULL!	#NULL!	RFWL	no	yes	no	yes	no	yes
35.5	26	First maxillary molar	Primary RCT	#NULL!	#NULL!	RFWL	no	yes	yes	yes	yes	yes
160	26	First maxillary molar	Primary RCT	#NULL!	#NULL!	NRFWL	no	yes	no	yes	no	yes
196	16	First maxillary molar	Primary RCT	#NULL!	#NULL!	RFWL	yes	yes	yes	yes	yes	yes
202	26	First maxillary molar	Primary RCT	#NULL!	#NULL!	RFWL	no	yes	no	yes	no	yes
207	16	First maxillary molar	Primary RCT	#NULL!	#NULL!	RFWL	no	yes	no	yes	no	yes
215	16	First maxillary molar	Primary RCT	#NULL!	#NULL!	RFWL	yes	yes	no	yes	yes	yes
245	26	First maxillary molar	Primary RCT	#NULL!	#NULL!	RFWL	yes	yes	yes	yes	yes	yes
255	26	First maxillary molar	Primary RCT	#NULL!	#NULL!	RFWL	yes	yes	yes	yes	no	yes
6	26	First maxillary molar	Primary RCT	#NULL!	#NULL!	#NULL!	yes	yes	no	yes	no	yes
11	26	First maxillary molar	orthograde Retreatment	#NULL!	#NULL!	#NULL!	no	no	yes	yes	no	yes
12	26	First maxillary molar	Primary RCT	#NULL!	#NULL!	#NULL!	yes	yes	yes	yes	yes	yes
13	26	First maxillary molar	Primary RCT	#NULL!	#NULL!	#NULL!	no	yes	no	yes	no	yes
14	27	Second maxillary molar	Primary RCT	#NULL!	#NULL!	#NULL!	no	yes	no	yes	no	yes
20	27	Second maxillary molar	Primary RCT	#NULL!	#NULL!	#NULL!	no	yes	no	yes	no	yes
24	16	First maxillary molar	orthograde Retreatment	#NULL!	#NULL!	#NULL!	no	yes	no	yes	yes	yes
30	27	Second maxillary molar	orthograde Retreatment	#NULL!	#NULL!	#NULL!	yes	no	yes	no	yes	yes
34	27	Second maxillary molar	Primary RCT	#NULL!	#NULL!	#NULL!	no	yes	no	yes	no	yes
39	17	Second maxillary molar	orthograde Retreatment	#NULL!	#NULL!	#NULL!	no	yes	no	yes	yes	yes
41	27	Second maxillary molar	Primary RCT	#NULL!	#NULL!	#NULL!	no	yes	no	yes	no	yes
42	17	Second maxillary molar	Primary RCT	#NULL!	#NULL!	#NULL!	no	yes	no	yes	no	yes
43.5	27	Second maxillary molar	Primary RCT	#NULL!	#NULL!	#NULL!	no	yes	no	yes	no	yes
43.5	17	Second maxillary molar	Primary RCT	#NULL!	#NULL!	#NULL!	no	yes	no	yes	no	yes
47	17	Second maxillary molar	Primary RCT	#NULL!	#NULL!	#NULL!	no	yes	no	yes	no	yes
48	16	First maxillary molar	orthograde Retreatment	#NULL!	#NULL!	#NULL!	yes	yes	no	yes	yes	yes
50	17	Second maxillary molar	orthograde Retreatment	#NULL!	#NULL!	#NULL!	no	yes	yes	yes	no	yes
51	17	Second maxillary molar	Primary RCT	#NULL!	#NULL!	#NULL!	yes	yes	no	yes	yes	yes
53	17	Second maxillary molar	Primary RCT	#NULL!	#NULL!	#NULL!	no	yes	no	yes	no	yes
55.5	26	First maxillary molar	orthograde Retreatment	#NULL!	#NULL!	#NULL!	no	no	no	no	no	yes
55.5	27	Second maxillary molar	orthograde Retreatment	no	#NULL!	#NULL!	no	yes	yes	yes	yes	yes
62	27	Second maxillary molar	Primary RCT	#NULL!	#NULL!	#NULL!	no	yes	no	yes	no	yes
63	16	First maxillary molar	Primary RCT	#NULL!	#NULL!	#NULL!	no	yes	no	yes	no	yes
64	17	Second maxillary molar	orthograde Retreatment	#NULL!	#NULL!	#NULL!	yes	yes	yes	no	yes	yes
65	27	Second maxillary molar	Primary RCT	#NULL!	#NULL!	#NULL!	no	yes	no	yes	no	yes
70	16	First maxillary molar	orthograde Retreatment	#NULL!	#NULL!	#NULL!	yes	no	no	yes	yes	yes
71	27	Second maxillary molar	Primary RCT	#NULL!	#NULL!	#NULL!	no	yes	no	yes	no	yes
74	26	First maxillary molar	Primary RCT	#NULL!	#NULL!	#NULL!	no	yes	no	yes	no	yes
78	26	First maxillary molar	Primary RCT	#NULL!	#NULL!	#NULL!	no	yes	yes	yes	no	yes
83	16	First maxillary molar	orthograde Retreatment	#NULL!	#NULL!	#NULL!	yes	yes	yes	yes	no	yes
84	27	Second maxillary molar	Primary RCT	#NULL!	#NULL!	#NULL!	no	yes	no	yes	no	yes
85	17	Second maxillary molar	Primary RCT	#NULL!	#NULL!	#NULL!	yes	yes	yes	yes	yes	yes
92	27	Second maxillary molar	orthograde Retreatment	#NULL!	#NULL!	#NULL!	yes	yes	no	yes	yes	yes
96	27	Second maxillary molar	Primary RCT	#NULL!	#NULL!	#NULL!	no	yes	no	yes	no	yes
97	26	First maxillary molar	Primary RCT	#NULL!	#NULL!	#NULL!	no	yes	no	yes	no	yes
98	26	First maxillary molar	Primary RCT	#NULL!	#NULL!	#NULL!	yes	yes	yes	yes	no	yes
99	17	Second maxillary molar	Primary RCT	#NULL!	#NULL!	#NULL!	no	yes	no	yes	no	yes
101	27	Second maxillary molar	orthograde Retreatment	#NULL!	#NULL!	#NULL!	no	yes	no	no	no	yes
105	16	First maxillary molar	Primary RCT	#NULL!	#NULL!	#NULL!	no	yes	no	yes	no	yes
106.5	26	First maxillary molar	Primary RCT	#NULL!	#NULL!	#NULL!	no	yes	no	yes	no	yes
106.5	16	First maxillary molar	orthograde Retreatment	#NULL!	#NULL!	#NULL!	no	no	yes	yes	no	yes
109	27	Second maxillary molar	Primary RCT	#NULL!	#NULL!	#NULL!	no	yes	no	yes	no	yes
113	27	Second maxillary molar	Primary RCT	#NULL!	#NULL!	#NULL!	no	yes	no	yes	no	yes
115	17	Second maxillary molar	Primary RCT	#NULL!	#NULL!	#NULL!	yes	no	yes	yes	yes	yes
116	27	Second maxillary molar	Primary RCT	#NULL!	#NULL!	#NULL!	yes	yes	yes	yes	no	yes
118	27	Second maxillary molar	orthograde Retreatment	#NULL!	#NULL!	#NULL!	no	no	yes	yes	no	yes
120	17	Second maxillary molar	Primary RCT	#NULL!	#NULL!	#NULL!	yes	yes	no	yes	no	yes
122	26	First maxillary molar	orthograde Retreatment	#NULL!	#NULL!	#NULL!	yes	yes	no	yes	no	yes
124	16	First maxillary molar	orthograde Retreatment	#NULL!	#NULL!	#NULL!	no	yes	yes	yes	no	yes
128	26	First maxillary molar	Primary RCT	#NULL!	#NULL!	#NULL!	yes	no	no	yes	no	yes
132.5	27	Second maxillary molar	Primary RCT	#NULL!	#NULL!	#NULL!	yes	yes	no	yes	no	yes
134	27	Second maxillary molar	Primary RCT	#NULL!	#NULL!	#NULL!	no	yes	no	yes	no	yes
135	17	Second maxillary molar	Primary RCT	#NULL!	#NULL!	#NULL!	no	yes	no	yes	no	yes
136	27	Second maxillary molar	Primary RCT	#NULL!	#NULL!	#NULL!	no	yes	yes	yes	yes	yes
138	27	Second maxillary molar	Primary RCT	#NULL!	#NULL!	#NULL!	no	yes	no	yes	no	yes
143	27	Second maxillary molar	Primary RCT	#NULL!	#NULL!	#NULL!	no	yes	no	yes	no	yes
146.5	27	Second maxillary molar	orthograde Retreatment	#NULL!	#NULL!	#NULL!	yes	yes	yes	yes	no	yes
146.5	17	Second maxillary molar	orthograde Retreatment	#NULL!	#NULL!	#NULL!	no	yes	no	yes	no	yes
149	27	Second maxillary molar	Primary RCT	#NULL!	#NULL!	#NULL!	no	yes	no	yes	yes	yes
150	27	Second maxillary molar	Primary RCT	#NULL!	#NULL!	#NULL!	no	yes	no	yes	no	yes
151	27	Second maxillary molar	Primary RCT	#NULL!	#NULL!	#NULL!	no	yes	no	yes	no	yes
153	27	Second maxillary molar	Primary RCT	#NULL!	#NULL!	#NULL!	no	yes	no	yes	no	yes
155	27	Second maxillary molar	Primary RCT	#NULL!	#NULL!	#NULL!	no	yes	no	yes	no	yes
156	27	Second maxillary molar	Primary RCT	#NULL!	#NULL!	#NULL!	no	yes	no	yes	no	yes
168	17	Second maxillary molar	Primary RCT	#NULL!	#NULL!	#NULL!	no	yes	no	yes	no	yes
171	16	First maxillary molar	Primary RCT	#NULL!	#NULL!	#NULL!	no	yes	yes	yes	no	yes
173	27	Second maxillary molar	Primary RCT	#NULL!	#NULL!	#NULL!	no	yes	no	yes	no	yes
174	16	First maxillary molar	Primary RCT	#NULL!	#NULL!	#NULL!	no	yes	no	yes	no	yes
177	16	First maxillary molar	orthograde Retreatment	#NULL!	#NULL!	#NULL!	yes	yes	yes	yes	no	yes
178	26	First maxillary molar	Primary RCT	#NULL!	#NULL!	#NULL!	yes	yes	no	yes	yes	yes
182	17	Second maxillary molar	Primary RCT	#NULL!	#NULL!	#NULL!	no	yes	no	yes	no	yes
183	17	Second maxillary molar	Primary RCT	#NULL!	#NULL!	#NULL!	yes	yes	no	yes	yes	yes
188	27	Second maxillary molar	Primary RCT	#NULL!	#NULL!	#NULL!	no	yes	no	yes	no	yes
191	17	Second maxillary molar	Primary RCT	#NULL!	#NULL!	#NULL!	no	yes	no	yes	no	yes
192	16	First maxillary molar	orthograde Retreatment	#NULL!	#NULL!	#NULL!	no	yes	no	yes	no	yes
197.5	26	First maxillary molar	Primary RCT	#NULL!	#NULL!	#NULL!	no	yes	yes	yes	no	yes
197.5	27	Second maxillary molar	Primary RCT	#NULL!	#NULL!	#NULL!	no	yes	yes	yes	no	yes
206	26	First maxillary molar	orthograde Retreatment	#NULL!	#NULL!	#NULL!	no	yes	no	yes	no	yes
211	17	Second maxillary molar	Primary RCT	#NULL!	#NULL!	#NULL!	no	yes	no	yes	no	yes
212	27	Second maxillary molar	Primary RCT	#NULL!	#NULL!	#NULL!	no	yes	no	yes	no	yes
214	16	First maxillary molar	orthograde Retreatment	#NULL!	#NULL!	#NULL!	no	yes	no	yes	no	yes
218.5	16	First maxillary molar	Primary RCT	#NULL!	#NULL!	#NULL!	no	yes	no	yes	no	yes
220	27	Second maxillary molar	Primary RCT	#NULL!	#NULL!	#NULL!	no	yes	no	yes	no	yes
221	27	Second maxillary molar	Primary RCT	#NULL!	#NULL!	#NULL!	no	yes	no	yes	no	yes
225	27	Second maxillary molar	Primary RCT	#NULL!	#NULL!	#NULL!	no	yes	no	yes	no	yes
226	26	First maxillary molar	Primary RCT	#NULL!	#NULL!	#NULL!	no	yes	no	yes	no	yes
231	27	Second maxillary molar	Primary RCT	#NULL!	#NULL!	#NULL!	no	yes	no	yes	no	yes
232	27	Second maxillary molar	Primary RCT	#NULL!	#NULL!	#NULL!	yes	yes	no	yes	no	yes
234	16	First maxillary molar	orthograde Retreatment	#NULL!	#NULL!	#NULL!	no	yes	no	yes	yes	yes
238	17	Second maxillary molar	Primary RCT	#NULL!	#NULL!	#NULL!	no	yes	no	yes	yes	yes
240	26	First maxillary molar	Primary RCT	#NULL!	#NULL!	#NULL!	no	yes	no	yes	no	yes
242	16	First maxillary molar	Primary RCT	#NULL!	#NULL!	#NULL!	no	yes	no	yes	no	yes
244	17	Second maxillary molar	Primary RCT	#NULL!	#NULL!	#NULL!	no	yes	no	yes	no	yes
246	17	Second maxillary molar	Primary RCT	#NULL!	#NULL!	#NULL!	no	yes	no	yes	yes	yes
248	27	Second maxillary molar	Primary RCT	#NULL!	#NULL!	#NULL!	no	yes	no	yes	no	yes
254	17	Second maxillary molar	Primary RCT	#NULL!	#NULL!	#NULL!	no	yes	yes	yes	yes	yes
257	17	Second maxillary molar	Primary RCT	#NULL!	#NULL!	#NULL!	no	no	yes	yes	yes	yes
#NULL!	#NULL!	#NULL!	Primary RCT	no	yes	NRFWL	#NULL!	#NULL!	#NULL!	#NULL!	#NULL!	#NULL!
#NULL!	#NULL!	#NULL!	Primary RCT	yes	yes	RFWL	#NULL!	#NULL!	#NULL!	#NULL!	#NULL!	#NULL!
#NULL!	#NULL!	#NULL!	Primary RCT	yes	yes	RFWL	#NULL!	#NULL!	#NULL!	#NULL!	#NULL!	#NULL!
#NULL!	#NULL!	#NULL!	Primary RCT	no	no	RFWL	#NULL!	#NULL!	#NULL!	#NULL!	#NULL!	#NULL!
#NULL!	#NULL!	#NULL!	Primary RCT	no	no	RFWL	#NULL!	#NULL!	#NULL!	#NULL!	#NULL!	#NULL!
#NULL!	#NULL!	#NULL!	Primary RCT	no	yes	RFWL	#NULL!	#NULL!	#NULL!	#NULL!	#NULL!	#NULL!
#NULL!	#NULL!	#NULL!	Primary RCT	yes	no	RFWL	#NULL!	#NULL!	#NULL!	#NULL!	#NULL!	#NULL!
#NULL!	#NULL!	#NULL!	Primary RCT	yes	no	RFWL	#NULL!	#NULL!	#NULL!	#NULL!	#NULL!	#NULL!
#NULL!	#NULL!	#NULL!	orthograde Retreatment	yes	no	RFWL	#NULL!	#NULL!	#NULL!	#NULL!	#NULL!	#NULL!
73	26	First maxillary molar	orthograde Retreatment	yes	no	RFWL	no	yes	no	yes	no	yes
87	16	First maxillary molar	Primary RCT	yes	no	RFWL	no	yes	no	yes	no	yes
89	26	First maxillary molar	Primary RCT	yes	yes	RFWL	no	yes	no	yes	no	yes
95	16	First maxillary molar	Primary RCT	yes	yes	RFWL	yes	yes	yes	yes	no	yes
142	26	First maxillary molar	Primary RCT	no	no	RFWL	no	yes	no	yes	no	yes
161	16	First maxillary molar	Primary RCT	yes	no	RFWL	yes	yes	yes	yes	no	yes
172	16	First maxillary molar	Primary RCT	yes	no	RFWL	no	yes	no	yes	yes	yes
213	16	First maxillary molar	Primary RCT	yes	no	RFWL	no	yes	no	yes	yes	yes
1	26	First maxillary molar	orthograde Retreatment	yes	no	RFWL	no	yes	no	yes	no	yes
2	16	First maxillary molar	Primary RCT	yes	no	RFWL	no	yes	no	yes	no	yes
3	27	Second maxillary molar	Primary RCT	yes	no	RFWL	no	yes	no	yes	no	yes
4	26	First maxillary molar	Primary RCT	yes	no	RFWL	no	yes	no	yes	no	yes
5	16	First maxillary molar	orthograde Retreatment	yes	yes	RFWL	yes	yes	no	yes	no	yes
8	26	First maxillary molar	Primary RCT	yes	yes	RFWL	yes	yes	yes	yes	no	yes
10	26	First maxillary molar	Primary RCT	yes	no	RFWL	no	yes	no	yes	no	yes
15.5	27	Second maxillary molar	Primary RCT	no	yes	RFWL	yes	yes	yes	yes	yes	yes
15.5	26	First maxillary molar	orthograde Retreatment	no	no	RFWL	no	yes	no	yes	no	yes
17	17	Second maxillary molar	Primary RCT	yes	no	RFWL	no	yes	no	yes	no	yes
18.5	17	Second maxillary molar	Primary RCT	no	no	RFWL	no	yes	yes	yes	no	yes
18.5	27	Second maxillary molar	Primary RCT	no	no	RFWL	no	yes	no	yes	no	yes
21	26	First maxillary molar	Primary RCT	yes	no	RFWL	no	yes	no	yes	no	yes
22	26	First maxillary molar	Primary RCT	yes	yes	RFWL	yes	yes	yes	yes	yes	yes
23	16	First maxillary molar	Primary RCT	yes	yes	RFWL	yes	yes	no	yes	no	yes
25	16	First maxillary molar	orthograde Retreatment	yes	no	RFWL	no	yes	no	yes	no	yes
26	16	First maxillary molar	Primary RCT	no	no	RFWL	yes	yes	no	yes	no	yes
27	17	Second maxillary molar	Primary RCT	no	no	RFWL	no	yes	no	yes	no	yes
28	16	First maxillary molar	orthograde Retreatment	no	no	RFWL	yes	yes	yes	yes	no	yes
32	16	First maxillary molar	orthograde Retreatment	yes	no	RFWL	yes	yes	no	yes	no	yes
33	26	First maxillary molar	Primary RCT	yes	no	RFWL	no	yes	no	yes	yes	yes
35.5	16	First maxillary molar	Primary RCT	yes	no	RFWL	no	yes	no	yes	no	yes
37	26	First maxillary molar	orthograde Retreatment	no	no	RFWL	yes	yes	no	yes	no	yes
38	27	Second maxillary molar	orthograde Retreatment	yes	no	RFWL	yes	yes	yes	yes	no	yes
45	16	First maxillary molar	orthograde Retreatment	no	no	RFWL	yes	yes	no	yes	no	yes
46	16	First maxillary molar	orthograde Retreatment	no	no	RFWL	no	yes	no	yes	no	yes
49	26	First maxillary molar	Primary RCT	#NULL!	yes	RFWL	yes	yes	yes	yes	yes	yes
52	16	First maxillary molar	Primary RCT	yes	yes	RFWL	no	yes	no	yes	no	yes
54	16	First maxillary molar	Primary RCT	no	no	RFWL	no	yes	no	yes	no	yes
57.5	26	First maxillary molar	Primary RCT	yes	no	RFWL	yes	yes	no	yes	yes	yes
57.5	16	First maxillary molar	Primary RCT	no	no	RFWL	no	yes	no	yes	no	yes
59	17	Second maxillary molar	Primary RCT	yes	no	RFWL	no	yes	no	yes	no	yes
60	16	First maxillary molar	orthograde Retreatment	yes	no	RFWL	no	yes	no	yes	no	yes
61	17	Second maxillary molar	Primary RCT	yes	no	RFWL	no	yes	no	yes	no	yes
67	16	First maxillary molar	orthograde Retreatment	no	yes	RFWL	no	yes	no	yes	yes	yes
68.5	17	Second maxillary molar	Primary RCT	yes	no	RFWL	no	yes	no	yes	yes	yes
68.5	16	First maxillary molar	orthograde Retreatment	yes	no	RFWL	no	yes	no	yes	no	yes
72	26	First maxillary molar	orthograde Retreatment	no	yes	RFWL	yes	yes	yes	no	yes	yes
75	17	Second maxillary molar	orthograde Retreatment	yes	no	RFWL	no	yes	no	yes	no	yes
77	16	First maxillary molar	Primary RCT	yes	no	RFWL	no	yes	no	yes	no	yes
79	16	First maxillary molar	Primary RCT	no	no	RFWL	no	yes	no	yes	yes	yes
80	27	Second maxillary molar	Primary RCT	yes	no	RFWL	yes	yes	no	yes	no	yes
81	16	First maxillary molar	Primary RCT	no	yes	RFWL	yes	yes	yes	yes	yes	yes
82	16	First maxillary molar	Primary RCT	yes	yes	RFWL	yes	yes	yes	yes	yes	yes
86	27	Second maxillary molar	Primary RCT	no	no	RFWL	no	yes	no	yes	no	yes
88	26	First maxillary molar	orthograde Retreatment	no	no	RFWL	no	yes	yes	yes	no	yes
90	26	First maxillary molar	Primary RCT	yes	yes	RFWL	no	yes	yes	yes	no	yes
91	26	First maxillary molar	orthograde Retreatment	no	yes	RFWL	yes	yes	no	yes	yes	yes
94	17	Second maxillary molar	Primary RCT	no	no	RFWL	no	yes	yes	yes	no	yes
100	26	First maxillary molar	orthograde Retreatment	yes	no	RFWL	no	yes	no	yes	no	yes
102	16	First maxillary molar	Primary RCT	yes	yes	RFWL	yes	yes	yes	yes	yes	yes
103	16	First maxillary molar	Primary RCT	yes	no	RFWL	no	yes	no	yes	no	yes
104	26	First maxillary molar	Primary RCT	no	no	RFWL	no	yes	no	yes	no	yes
110	26	First maxillary molar	orthograde Retreatment	no	yes	RFWL	no	yes	no	yes	no	yes
111	26	First maxillary molar	orthograde Retreatment	yes	no	RFWL	no	yes	no	yes	yes	yes
112	27	Second maxillary molar	Primary RCT	no	yes	RFWL	no	yes	yes	yes	yes	yes
114	26	First maxillary molar	orthograde Retreatment	yes	no	RFWL	no	yes	no	yes	no	yes
117	16	First maxillary molar	orthograde Retreatment	no	no	RFWL	no	yes	no	yes	no	yes
119	16	First maxillary molar	orthograde Retreatment	no	no	RFWL	yes	yes	no	yes	no	yes
121	16	First maxillary molar	Primary RCT	no	yes	RFWL	yes	yes	no	yes	no	yes
123	16	First maxillary molar	orthograde Retreatment	no	no	RFWL	no	yes	yes	yes	yes	yes
125	26	First maxillary molar	orthograde Retreatment	yes	yes	RFWL	no	yes	no	yes	yes	yes
126	16	First maxillary molar	Primary RCT	yes	no	RFWL	no	yes	no	yes	no	yes
129	27	Second maxillary molar	orthograde Retreatment	yes	no	RFWL	no	yes	no	yes	no	yes
130	26	First maxillary molar	orthograde Retreatment	no	yes	RFWL	no	yes	no	yes	yes	yes
132.5	26	First maxillary molar	Primary RCT	yes	no	RFWL	no	yes	no	yes	no	yes
137	16	First maxillary molar	Primary RCT	yes	no	RFWL	no	yes	no	yes	no	yes
139	17	Second maxillary molar	Primary RCT	yes	no	RFWL	yes	yes	yes	yes	no	yes
140	16	First maxillary molar	Primary RCT	no	no	RFWL	no	yes	no	yes	no	yes
144	26	First maxillary molar	Primary RCT	yes	no	RFWL	yes	yes	no	yes	no	yes
145	26	First maxillary molar	Primary RCT	no	no	RFWL	no	yes	no	yes	no	yes
148	27	Second maxillary molar	orthograde Retreatment	yes	yes	RFWL	yes	yes	yes	yes	no	yes
152	17	Second maxillary molar	orthograde Retreatment	no	yes	NRFWL	yes	yes	no	yes	yes	yes
154	16	First maxillary molar	orthograde Retreatment	no	no	RFWL	no	yes	no	yes	no	yes
157	27	Second maxillary molar	orthograde Retreatment	yes	no	RFWL	no	yes	no	yes	no	yes
159	17	Second maxillary molar	Primary RCT	yes	no	RFWL	no	yes	no	yes	no	yes
162	16	First maxillary molar	Primary RCT	no	no	RFWL	yes	yes	no	yes	no	yes
164	27	Second maxillary molar	Primary RCT	yes	no	RFWL	no	yes	no	yes	yes	yes
165.5	16	First maxillary molar	Primary RCT	yes	no	RFWL	no	yes	no	yes	no	yes
165.5	26	First maxillary molar	Primary RCT	no	no	RFWL	no	yes	no	yes	no	yes
167	26	First maxillary molar	Primary RCT	no	yes	RFWL	yes	yes	yes	yes	yes	yes
170	26	First maxillary molar	Primary RCT	yes	no	RFWL	no	yes	no	yes	no	yes
175	26	First maxillary molar	orthograde Retreatment	yes	no	RFWL	no	yes	no	yes	no	yes
176	26	First maxillary molar	Primary RCT	yes	no	RFWL	yes	yes	no	yes	no	yes
179	26	First maxillary molar	Primary RCT	no	no	RFWL	no	yes	no	yes	no	yes
180	16	First maxillary molar	Primary RCT	yes	no	RFWL	no	yes	no	yes	no	yes
181	26	First maxillary molar	orthograde Retreatment	yes	no	RFWL	no	yes	no	yes	no	yes
184	17	Second maxillary molar	Primary RCT	yes	no	RFWL	no	yes	no	yes	no	yes
185	17	Second maxillary molar	orthograde Retreatment	yes	no	RFWL	no	yes	no	yes	no	yes
186	16	First maxillary molar	Primary RCT	yes	no	RFWL	no	yes	no	yes	no	yes
187	16	First maxillary molar	Primary RCT	no	yes	NRFWL	yes	yes	yes	yes	yes	yes
189.5	26	First maxillary molar	orthograde Retreatment	yes	no	RFWL	no	yes	no	yes	no	yes
189.5	27	Second maxillary molar	orthograde Retreatment	yes	no	RFWL	no	yes	no	yes	no	yes
193	16	First maxillary molar	Primary RCT	yes	no	RFWL	no	yes	no	yes	no	yes
194	26	First maxillary molar	orthograde Retreatment	no	no	RFWL	no	yes	no	yes	no	yes
195	17	Second maxillary molar	Primary RCT	yes	no	RFWL	no	yes	no	yes	no	yes
199	16	First maxillary molar	orthograde Retreatment	yes	yes	RFWL	no	yes	yes	yes	yes	yes
200	17	Second maxillary molar	Primary RCT	yes	no	RFWL	no	yes	yes	yes	no	yes
201	26	First maxillary molar	Primary RCT	no	no	RFWL	no	yes	no	yes	no	yes
203	16	First maxillary molar	Primary RCT	yes	yes	RFWL	yes	yes	yes	yes	yes	yes
204	26	First maxillary molar	Primary RCT	yes	yes	RFWL	yes	yes	no	yes	yes	yes
205	26	First maxillary molar	orthograde Retreatment	no	no	RFWL	no	yes	no	yes	no	yes
208	16	First maxillary molar	Primary RCT	yes	no	RFWL	no	yes	no	yes	no	yes
209	16	First maxillary molar	orthograde Retreatment	yes	no	RFWL	no	yes	no	yes	no	yes
210	26	First maxillary molar	Primary RCT	yes	yes	RFWL	no	yes	yes	yes	yes	yes
216	26	First maxillary molar	Primary RCT	yes	no	RFWL	no	yes	no	yes	no	yes
217	26	First maxillary molar	Primary RCT	no	yes	NRFWL	yes	yes	yes	yes	yes	yes
218.5	17	Second maxillary molar	orthograde Retreatment	yes	no	RFWL	no	yes	no	yes	no	yes
222	17	Second maxillary molar	orthograde Retreatment	yes	no	RFWL	no	yes	yes	yes	no	yes
223	17	Second maxillary molar	orthograde Retreatment	yes	no	RFWL	no	yes	no	yes	yes	yes
224	17	Second maxillary molar	orthograde Retreatment	#NULL!	yes	RFWL	yes	no	yes	yes	yes	yes
227	26	First maxillary molar	Primary RCT	no	yes	RFWL	yes	yes	yes	yes	yes	yes
230	26	First maxillary molar	Primary RCT	yes	yes	RFWL	no	yes	yes	yes	yes	yes
233	27	Second maxillary molar	orthograde Retreatment	yes	no	RFWL	no	yes	no	yes	no	yes
235	26	First maxillary molar	Primary RCT	no	yes	RFWL	yes	yes	no	yes	yes	yes
236	27	Second maxillary molar	Primary RCT	yes	no	RFWL	no	yes	no	yes	no	yes
237	17	Second maxillary molar	Primary RCT	yes	no	RFWL	no	yes	no	yes	no	yes
239	26	First maxillary molar	Primary RCT	yes	no	RFWL	no	yes	no	yes	no	yes
241	27	Second maxillary molar	Primary RCT	no	yes	RFWL	yes	yes	yes	yes	yes	yes
243	16	First maxillary molar	Primary RCT	no	no	RFWL	no	yes	yes	yes	no	yes
249	16	First maxillary molar	orthograde Retreatment	no	yes	RFWL	yes	yes	yes	yes	yes	yes
250	16	First maxillary molar	Primary RCT	yes	yes	RFWL	yes	yes	yes	yes	yes	yes
251	26	First maxillary molar	orthograde Retreatment	yes	no	RFWL	no	yes	yes	yes	no	yes
252.5	26	First maxillary molar	Primary RCT	no	yes	RFWL	yes	yes	yes	yes	yes	yes
252.5	16	First maxillary molar	orthograde Retreatment	no	yes	RFWL	yes	no	yes	no	yes	yes
256	27	Second maxillary molar	Primary RCT	no	no	RFWL	no	no	no	yes	no	yes
29	26	First maxillary molar	Primary RCT	#NULL!	#NULL!	#NULL!	no	yes	yes	yes	yes	yes
93	27	Second maxillary molar	Primary RCT	#NULL!	#NULL!	#NULL!	no	yes	no	yes	no	yes
108	27	Second maxillary molar	Primary RCT	#NULL!	#NULL!	#NULL!	no	no	no	yes	no	yes
158	16	First maxillary molar	Primary RCT	#NULL!	#NULL!	#NULL!	no	yes	no	yes	no	yes
163	26	First maxillary molar	Primary RCT	#NULL!	#NULL!	#NULL!	no	yes	no	yes	no	yes
169	26	First maxillary molar	Primary RCT	#NULL!	#NULL!	#NULL!	yes	yes	yes	yes	yes	yes
40	26	First maxillary molar	Primary RCT	no	yes	NRFWL	no	yes	yes	yes	yes	yes
9	26	First maxillary molar	Primary RCT	yes	no	NRFWL	yes	yes	no	yes	no	yes
31	26	First maxillary molar	Primary RCT	no	yes	NRFWL	yes	yes	yes	yes	yes	yes
76	16	First maxillary molar	Primary RCT	yes	yes	NRFWL	no	yes	yes	yes	yes	yes
127	26	First maxillary molar	Primary RCT	no	yes	NRFWL	yes	yes	yes	yes	yes	yes
131	26	First maxillary molar	Primary RCT	no	yes	NRFWL	yes	yes	yes	yes	yes	yes
141	26	First maxillary molar	orthograde Retreatment	no	yes	NRFWL	no	yes	no	yes	yes	yes
228	26	First maxillary molar	Primary RCT	yes	yes	NRFWL	yes	yes	yes	yes	yes	yes
247	26	First maxillary molar	Primary RCT	no	yes	NRFWL	no	yes	yes	yes	yes	yes
